# Supplementary material for: NIHBA: a network interdiction approach for metabolic engineering design
Source: Bioinformatics. 2020 Mar 13;36(11):3482–92. doi: 10.1093/bioinformatics/btaa163 (PMC7267835; doi:10.1093/bioinformatics/btaa163)
Supplement: btaa163_Supplementary_Data [file btaa163_supplementary_data.zip]

Archive with 3 entries (2 files):
- btaa163-Suppl_Data/
- btaa163-Suppl_Data/supplementary material B.csv
- btaa163-Suppl_Data/supplementary material A.csv
