# Supplementary material for: NIHBA: a network interdiction approach for metabolic engineering design
Source: Bioinformatics. 2020 Mar 13;36(11):3482–92. doi: 10.1093/bioinformatics/btaa163 (PMC7267835; doi:10.1093/bioinformatics/btaa163)
Supplement: btaa163_Supplementary_Data [file btaa163_supplementary_data.zip › btaa163-Suppl_Data/supplementary material B.csv]

		MOMA for succinate production with a limit of 5 knockouts
Note:
biomass which is growth rate (1/h)
minProd and maxProd are the lower bound and upper bound production rate of target biochemicals.
Koi is the i-th reaction suggested to knock out in each corresponding solution
biomass	minProd	maxProd	ko1	ko2	ko3	ko4	ko5
0.72	0	0.0011	FADRx	FRD2	FBA	NADH16pp	SUCDi
