# Supplementary material for: NIHBA: a network interdiction approach for metabolic engineering design
Source: Bioinformatics. 2020 Mar 13;36(11):3482–92. doi: 10.1093/bioinformatics/btaa163 (PMC7267835; doi:10.1093/bioinformatics/btaa163)
Supplement: btaa163_Supplementary_Data [file btaa163_supplementary_data.zip › btaa163-Suppl_Data/supplementary material A.csv]

		NIHBA for lycopene production
Note:
biomass which is growth rate (1/h)
minProd and maxProd are the lower bound and upper bound production rate of target biochemicals.
Koi is the i-th reaction suggested to knock out in each corresponding solution
biomass	minProd	maxProd	ko1	ko2	ko3	ko4	ko5	ko6	ko7	ko8
0.124214465	0.947962035	0.95078815	GTHOr	PFL	POX	PPC	PSERT/PSP_L	PDH	RPI	AI2K/PAI2I/PAI2T
0.124197614	0.947333692	0.966407392	PFL	POX	OHPBAT/PERD/E4PD	PPC	PSERT/PSP_L	PDH	RPI	AI2K/PAI2I/PAI2T
0.124198353	0.947326743	0.966544749	GTHOr	PFL	POX	OHPBAT/PERD/E4PD	PPC	PSERT/PSP_L	PDH	RPI
0.124197614	0.947333692	0.966407392	PFL	POX	OHPBAT/PERD/E4PD	PPC	PSERT/PSP_L	PDH	RPI	AI2K/PAI2I/PAI2T
0.113887	0.868700913	0.873885544	PFL	POX	OHPBAT/PERD/E4PD	PPC	PSERT/PSP_L	PDH	RPI	CYTBO3_4pp
0.119842188	1.582367613	1.584505926	PFL	POX	EX_pyr_e/PYRt2rpp/PYRtex	OHPBAT/PERD/E4PD	PPC	PSERT/PSP_L	PDH	RPI
0.122375639	0.9334602	0.948460197	PFL	POX	PPC	PSERT/PSP_L	GLUDy	PDH	RPI	AI2K/PAI2I/PAI2T
0.12378246	0.944273313	0.96044001	PFL	POX	PTAr/ACKr	OHPBAT/PERD/E4PD	PPC	PSERT/PSP_L	PDH	RPI
0.124198353	0.947326743	0.966544749	PFL	POX	OHPBAT/PERD/E4PD	PPC	PSERT/PSP_L	PDH	RPI	NADH16pp
0.119146531	0.951668204	0.96132751	PFL	POX	GLYCL	PPC	PSERT/PSP_L	PDH	RPI	AI2K/PAI2I/PAI2T
0.118192822	0.901403513	0.919538396	PGI	PFL	POX	PPC	PSERT/PSP_L	PDH	RPI	AI2K/PAI2I/PAI2T
0.124027279	0.946435526	0.95177318	PFL	POX	PPC	CBMKr	PSERT/PSP_L	PDH	RPI	AI2K/PAI2I/PAI2T
0.124214465	0.947962035	0.95078815	PFL	POX	PPC	PSERT/PSP_L	PDH	RPI	VPAMTr	AI2K/PAI2I/PAI2T
0.124162312	0.947326743	0.959505943	PFL	POX	OHPBAT/PERD/E4PD	PPC	ASNS2	PSERT/PSP_L	PDH	RPI
0.12403015	0.948325518	0.954224827	TRPAS2	PFL	POX	OHPBAT/PERD/E4PD	PPC	PSERT/PSP_L	PDH	RPI
0.119857901	1.581634985	1.584569284	PFL	POX	EX_pyr_e/PYRt2rpp/PYRtex	PPC	PSERT/PSP_L	PDH	RPI	AI2K/PAI2I/PAI2T
0.119842188	1.582367613	1.584505926	PFL	POX	EX_pyr_e/PYRt2rpp/PYRtex	OHPBAT/PERD/E4PD	PPC	PSERT/PSP_L	PDH	RPI
0.11941192	1.584087137	1.5846935	PFL	POX	PTAr/ACKr	EX_pyr_e/PYRt2rpp/PYRtex	PPC	PSERT/PSP_L	PDH	RPI
0.119858596	1.582613276	1.584573831	PFL	POX	EX_pyr_e/PYRt2rpp/PYRtex	PPC	PSERT/PSP_L	PDH	RPI	HPYRP
0.118125114	1.584512623	1.585630256	PFL	POX	EX_pyr_e/PYRt2rpp/PYRtex	PPC	FADRx	PSERT/PSP_L	PDH	RPI
0.119858596	1.581604316	1.584573831	PFL	POX	EX_pyr_e/PYRt2rpp/PYRtex	PPC	PSERT/PSP_L	PDH	RPI	GLCtex_copy2
0.117886425	1.581591852	1.586044942	PFL	POX	EX_pyr_e/PYRt2rpp/PYRtex	PPC	PSERT/PSP_L	GLUDy	PDH	RPI
0.114941622	1.599457424	1.60165699	PFL	POX	EX_pyr_e/PYRt2rpp/PYRtex	GLYCL	PPC	PSERT/PSP_L	PDH	RPI
0.163278383	1.129812165	1.132140043	PFL	POX	EX_pyr_e/PYRt2rpp/PYRtex	OHPBAT/PERD/E4PD	PPC	PDH	RPI	CYTBO3_4pp
0.154815694	1.072295037	1.072778191	PFL	POX	EX_pyr_e/PYRt2rpp/PYRtex	OHPBAT/PERD/E4PD	PPC	PDH	TPI	RPI
0.113154345	1.586407668	1.589161761	PGI	PFL	POX	EX_pyr_e/PYRt2rpp/PYRtex	PPC	PSERT/PSP_L	PDH	RPI
0.123834698	1.571225688	1.57292766	PFL	POX	EX_pyr_e/PYRt2rpp/PYRtex	OHPBAT/PERD/E4PD	GHMT2r	PPC	PDH	RPI
0.119787031	1.58032408	1.584737259	PFL	POX	EX_pyr_e/PYRt2rpp/PYRtex	PPC	PSERT/PSP_L	GARFT	PDH	RPI
0.119657533	1.581787438	1.584707993	PFL	POX	EX_pyr_e/PYRt2rpp/PYRtex	PPC	CBMKr	PSERT/PSP_L	PDH	RPI
0.119780467	1.58063486	1.584715432	IMPD	PFL	POX	EX_pyr_e/PYRt2rpp/PYRtex	PPC	PSERT/PSP_L	PDH	RPI
0.119819868	1.583437864	1.584445054	PFL	POX	EX_pyr_e/PYRt2rpp/PYRtex	PPC	ASNS2	PSERT/PSP_L	PDH	RPI
0.119720867	1.583741901	1.584800628	TRPAS2	PFL	POX	EX_pyr_e/PYRt2rpp/PYRtex	PPC	PSERT/PSP_L	PDH	RPI
0.113154345	1.586407668	1.589161761	PGI	PFL	POX	EX_pyr_e/PYRt2rpp/PYRtex	PPC	PSERT/PSP_L	PDH	RPI
0.122303492	1.509015686	1.50947013	PGI	PFL	POX	EX_pyr_e/PYRt2rpp/PYRtex	GLYCL	PSERT/PSP_L	PDH	RPI
0.116443821	0.888421669	0.897111682	PGI	PFL	POX	PPC	PSERT/PSP_L	GLUDy	PDH	RPI
0.11627681	0.886895171	0.893219988	PGI	PFL	POX	MDH	PPC	PSERT/PSP_L	PDH	RPI
0.118193525	0.901396899	0.919669111	PGI	PFL	POX	PPC	PSERT/PSP_L	PDH	RPI	IPDDI
0.11779775	0.898343904	0.917505646	PGI	PFL	POX	PTAr/ACKr	PPC	PSERT/PSP_L	PDH	RPI
0.113371217	0.905211764	0.919995466	PGI	PFL	POX	GLYCL	PPC	PSERT/PSP_L	PDH	RPI
0.155741693	0.923501766	0.925845389	PGI	PFL	POX	EX_pyr_e/PYRt2rpp/PYRtex	GLYCL	PPC	PDH	RPI
0.154835618	1.071900502	1.072986984	PGI	PFL	POX	EX_pyr_e/PYRt2rpp/PYRtex	PPC	PDH	TPI	RPI
0.151602738	1.050112773	1.050197205	PGI	PFL	POX	EX_pyr_e/PYRt2rpp/PYRtex	PPC	PDH	RPI	CYTBO3_4pp
0.151256896	1.046706233	1.048477715	PGI	PFL	POX	EX_pyr_e/PYRt2rpp/PYRtex	XYLI2	PPC	PDH	RPI
0.177776328	1.228913664	1.231159756	PGI	PFL	POX	EX_pyr_e/PYRt2rpp/PYRtex	PPC	GLUDy	PDH	RPI
0.113154345	1.587117559	1.589161761	PGI	PFL	POX	EX_pyr_e/PYRt2rpp/PYRtex	PPC	PDH	PGCD	RPI
0.116924075	1.576957597	1.578138349	PGI	PFL	POX	EX_pyr_e/PYRt2rpp/PYRtex	GHMT2r	PPC	PDH	RPI
0.118124321	0.901396899	0.906151358	IMPD	PGI	PFL	POX	PPC	PSERT/PSP_L	PDH	RPI
0.113154345	1.587117559	1.589161761	PGI	PFL	POX	EX_pyr_e/PYRt2rpp/PYRtex	PPC	PDH	PGCD	RPI
0.117886425	1.583104891	1.586044942	PFL	POX	EX_pyr_e/PYRt2rpp/PYRtex	PPC	GLUDy	PDH	PGCD	RPI
0.119858596	1.582804161	1.584573831	PFL	POX	EX_pyr_e/PYRt2rpp/PYRtex	PPC	GLCDpp	PDH	PGCD	RPI
0.11941192	1.584293163	1.5846935	PFL	POX	PTAr/ACKr	EX_pyr_e/PYRt2rpp/PYRtex	PPC	PDH	PGCD	RPI
0.119858596	1.583084124	1.584573831	PFL	POX	EX_pyr_e/PYRt2rpp/PYRtex	PPC	PDH	PGCD	RPI	EX_5dglcn_e/5DGLCNtex/5DGLCNt2rpp
0.119858596	1.582613276	1.584573831	PFL	POX	EX_pyr_e/PYRt2rpp/PYRtex	PPC	PDH	PGCD	RPI	GLCtex_copy2
0.118125114	1.58475356	1.585630256	PFL	POX	EX_pyr_e/PYRt2rpp/PYRtex	PPC	FADRx	PDH	PGCD	RPI
0.119858596	1.583084124	1.584573831	PFL	POX	EX_pyr_e/PYRt2rpp/PYRtex	PPC	PDH	PGCD	RPI	5DKGR
0.114941622	1.600204777	1.60165699	PFL	POX	EX_pyr_e/PYRt2rpp/PYRtex	GLYCL	PPC	PDH	PGCD	RPI
0.122303492	1.509015687	1.50947013	PGI	PFL	POX	EX_pyr_e/PYRt2rpp/PYRtex	GLYCL	PDH	PGCD	RPI
0.119657533	1.582779763	1.584707993	PFL	POX	EX_pyr_e/PYRt2rpp/PYRtex	PPC	CBMKr	PDH	PGCD	RPI
0.119780467	1.582021327	1.584715432	IMPD	PFL	POX	EX_pyr_e/PYRt2rpp/PYRtex	PPC	PDH	PGCD	RPI
0.119819868	1.58378008	1.584445054	PFL	POX	EX_pyr_e/PYRt2rpp/PYRtex	PPC	ASNS2	PDH	PGCD	RPI
0.119720867	1.584101628	1.584800628	TRPAS2	PFL	POX	EX_pyr_e/PYRt2rpp/PYRtex	PPC	PDH	PGCD	RPI
0.119854836	1.582726511	1.584561334	PFL	POX	EX_pyr_e/PYRt2rpp/PYRtex	EX_fe2_e/FE2tex	PPC	PDH	PGCD	RPI
0.113898318	0.868577198	0.874435757	PFL	POX	EX_fe2_e/FE2tex	PPC	PDH	PGCD	RPI	CYTBO3_4pp
0.124043466	0.948190715	0.956694612	TRPAS2	PFL	POX	EX_fe2_e/FE2tex	PPC	PDH	PGCD	RPI
0.118896644	0.951599877	0.971704241	TRPAS2	PFL	POX	GLYCL	PPC	PDH	PGCD	RPI
0.11669357	0.931490314	0.95132254	PFL	POX	GLYCL	PPC	FADRx	PDH	PGCD	RPI
0.117454331	0.93804918	0.949482564	PFL	POX	GLYCL	PPC	GLUDy	PDH	PGCD	RPI
0.118764468	0.948393916	0.961819777	PFL	POX	PTAr/ACKr	GLYCL	PPC	PDH	PGCD	RPI
0.135937377	0.94026445	0.942718833	TRPAS2	PFL	POX	GLYCL	PPC	PDH	RPI	CYTBO3_4pp
0.119147211	0.95165888	0.961459333	PFL	POX	GLYCL	PPC	PDH	PGCD	RPI	IPDDI
0.118974975	0.949951679	0.96553811	PFL	POX	GLYCL	PPC	CBMKr	PDH	PGCD	RPI
0.117005642	0.935037621	0.935545303	PFL	POX	MDH	GLYCL	PPC	PDH	PGCD	RPI
0.119080294	0.950751468	0.967407646	IMPD	PFL	POX	GLYCL	PPC	PDH	PGCD	RPI
0.119114042	0.951788348	0.954704121	PFL	POX	GLYCL	PPC	ASNS2	PDH	PGCD	RPI
0.129060938	1.508815213	1.516751718	TRPAS2	PFL	POX	EX_pyr_e/PYRt2rpp/PYRtex	GLYCL	PDH	PGCD	RPI
0.113154345	1.587117559	1.589161761	PGI	PFL	POX	EX_pyr_e/PYRt2rpp/PYRtex	PPC	PDH	PGCD	RPI
